# Supplementary material for: Mixotrophy emerges as an optimal strategy in mature waters of the Amazon River plume
Source: Commun Biol. 2026 Mar 25;9:434. doi: 10.1038/s42003-026-09893-4 (PMC13022006; doi:10.1038/s42003-026-09893-4)
Supplement: Supplementary file 3 — Supplementary Data 1 [file 42003_2026_9893_MOESM3_ESM.xlsx]

## Sheet: literature_epsilons_unicell
Year_published	Citation	DOI	Scientific_Name	Common_Name	Phylum_Division	Group	Tissue	Cultivation_Type	N	TPGlu	TPAla	Bulk δ15N (‰)	Glu δ15N (‰)	Ala δ15N (‰)	Phe δ15N (‰)	Asp δ15N (‰)	Ile δ15N (‰)	Leu δ15N (‰)	Pro δ15N (‰)	Val δ15N (‰)	Gly δ15N (‰)	Ser δ15N (‰)	Arg δ15N (‰)	Lys δ15N (‰)	Met δ15N (‰)	His δ15N (‰)	Tyr δ15N (‰)	Thr δ15N (‰)
2017	Yamaguchi et al. 2017	https://doi.org/10.1016/j.orggeochem.2017.04.004	Escherichia coli	Bacteria	Proteobacteria	Chemoautotroph	whole	culture	1	1.1	1	-0.2	8.2	7.2	3.9		5.8	4.9	5.7	7.2	0.6	-0.2
2017	Yamaguchi et al. 2017	https://doi.org/10.1016/j.orggeochem.2017.04.004	Escherichia coli	Bacteria	Proteobacteria	Chemoautotroph	whole	culture	1	1.1	0.8	-0.4	8.1	5.8	3.8		7	4.7	6.7	6.2	0.5	-0.2
2017	Yamaguchi et al. 2017	https://doi.org/10.1016/j.orggeochem.2017.04.004	Escherichia coli	Bacteria	Proteobacteria	Chemoautotroph	whole	culture	1	1.1	1	-0.4	6.7	5.9	2.8		5.7	4.3	6.5		2	0.5
2017	Yamaguchi et al. 2017	https://doi.org/10.1016/j.orggeochem.2017.04.004	Escherichia coli	Bacteria	Proteobacteria	Chemoautotroph	whole	culture	1	1	0.8	-0.4	7.4	5.5	3.7		6.7	5	5.7	7.4	0.8	0.2
2017	Yamaguchi et al. 2017	https://doi.org/10.1016/j.orggeochem.2017.04.004	Escherichia coli	Bacteria	Proteobacteria	Chemoautotroph	whole	culture	1	1.1	0.9	-0.4	7.4	6.1	3.6		6.7	4.7	5.8	7.2	0.2	-0.2
2017	Yamaguchi et al. 2017	https://doi.org/10.1016/j.orggeochem.2017.04.004	Escherichia coli	Bacteria	Proteobacteria	Chemoautotroph	whole	culture	1	1.1	0.8	-0.4	7.8	5.7	3.5		6.8	5	6.9	7	0.7	-0.3
2017	Yamaguchi et al. 2017	https://doi.org/10.1016/j.orggeochem.2017.04.004	Escherichia coli	Bacteria	Proteobacteria	Chemoautotroph	whole	culture	1	1.2	0.9	-0.2	8.3	5.8	3.3		7.4	5	5.7	7.5	-0.8	-0.1
2017	Yamaguchi et al. 2017	https://doi.org/10.1016/j.orggeochem.2017.04.004	Escherichia coli	Bacteria	Proteobacteria	Chemoautotroph	whole	culture	1	1.1	1.3	-0.4	6.9	8	3		6.6	4.4	5.7	6.5	0.4	0
2017	Yamaguchi et al. 2017	https://doi.org/10.1016/j.orggeochem.2017.04.004	Escherichia coli	Bacteria	Proteobacteria	Chemoautotroph	whole	culture	1	1.1	0.8	-0.4	7.8	5.4	3.6		6.7	4.6	5.8	5.7	0.8	0.4
2017	Decima et al. 2017	https://doi.org/10.1002/lno.10567	Heterocapsa triquetra	Dinoflagellate	Myzozoa	Eukaryotic microalgae	whole	culture		1.2	0.5	1.8	7.1	2.9	2.4	6	5	3.3	1.3	7.7	-3.4	-7.2		2.5				7.1
2017	Decima et al. 2017	https://doi.org/10.1002/lno.10567	Favella spp	Tintinnid	Ciliophora	Tintinnid	whole	culture		1.6	1.8	3.2	9.3	9.1	1.5	10.1	3.1	3.9	4.9	6.5	0.4	-2.8		2.6				3.5
2017	Decima et al. 2017	https://doi.org/10.1002/lno.10567	Favella spp	Tintinnid	Ciliophora	Tintinnid	whole	culture		1.6	1.9	2.9	9.7	9.8	1.4	9.5	3.9	4.5	6.5	7.9	-0.7	-3.8		2.8				4.3
2017	Decima et al. 2017	https://doi.org/10.1002/lno.10567	Heterocapsa triquetra	Dinoflagellate	Myzozoa	Eukaryotic microalgae	whole	culture		1.1	0.7		7.2	4.4	2.9	6.1	2.1	2.4	0.4	6.1	0.7	-4		5.3				10.1
2017	Decima et al. 2017	https://doi.org/10.1002/lno.10567	Favella spp	phagotroph	Ciliophora	Zooplankton	whole	culture		1.2	1.7		8	10.5	3.2	6.8	8.5	6.1	10.6	15.2	6.7	0.8		11.1				7.7
2017	Decima et al. 2017	https://doi.org/10.1002/lno.10567	Thalassiosira weissflogii	Diatom	Ochrophyta	Eukaryotic microalgae	whole	culture		0.8	1.2	2.5	6.1	8.6	4.3	3.9	2.9	0.7	5.1	6.2	-3.9	-4.7						2.3
2017	Yamaguchi et al. 2017	https://doi.org/10.1016/j.orggeochem.2017.04.012	Saccaromyces cerevisiae	Fungi	Eukarya	Chemoautotroph	whole	culture	1	0.9	0.8	-3.9	3.6	2.9	1.1		1.9	-0.7	2.4	3.9	-0.9	-1.2
2017	Yamaguchi et al. 2017	https://doi.org/10.1016/j.orggeochem.2017.04.012	Saccaromyces cerevisiae	Fungi	Eukarya	Chemoautotroph	whole	culture	1	0.9	0.8	-2.1	3.9	3.1	1.2		1.9	0	3.3	4.3	0	-6.3
2017	Yamaguchi et al. 2017	https://doi.org/10.1016/j.orggeochem.2017.04.012	Saccaromyces cerevisiae	Fungi	Eukarya	Chemoautotroph	whole	culture	1	0.9	0.8	-3.9	3.8	3.2	1.3				3.4	3.5	0.3	-1.4
2017	Yamaguchi et al. 2017	https://doi.org/10.1016/j.orggeochem.2017.04.012	Saccaromyces cerevisiae	Fungi	Eukarya	Heterotroph	whole	culture	1	2.3	2	10.1	19.4	14.7	6		11.1	14	14.8	14	10.4	8.5
2017	Yamaguchi et al. 2017	https://doi.org/10.1016/j.orggeochem.2017.04.012	Saccaromyces cerevisiae	Fungi	Eukarya	Heterotroph	whole	culture	1	2.3	2.2	10.4	19.3	15.7	5.8		13.5	13.7	16.3	16.5	12.2	12.6
2017	Yamaguchi et al. 2017	https://doi.org/10.1016/j.orggeochem.2017.04.012	Saccaromyces cerevisiae	Fungi	Eukarya	Heterotroph	whole	culture	1	2.2	2	9.8	18.3	14.9	5.8		14.4	14.2	17	15.2	13.8	9.2
2017	Yamaguchi et al. 2017	https://doi.org/10.1016/j.orggeochem.2017.04.012	Escherichia coli	Bacteria	Proteobacteria	Heterotroph	whole	culture	1	1.9	1.6	7.3	16.2	12.8	6.2		13	11.2		13.9	6.6	9.5
2017	Yamaguchi et al. 2017	https://doi.org/10.1016/j.orggeochem.2017.04.012	Escherichia coli	Bacteria	Proteobacteria	Heterotroph	whole	culture	1	2.1	1.9	7.2	18.2	14.5	6.2		10.8	11.5		14.7	9.9	8.4
2017	Yamaguchi et al. 2017	https://doi.org/10.1016/j.orggeochem.2017.04.012	Escherichia coli	Bacteria	Proteobacteria	Heterotroph	whole	culture	1	2.1	1.7	7.2	17.3	12.8	5.9		13.4	11		14.6	6.6	9.9
2017	Yamaguchi et al. 2017	https://doi.org/10.1016/j.orggeochem.2017.04.012	Escherichia coli	Bacteria	Proteobacteria	Heterotroph	whole	culture	1	2	1.5	7.1	17.3	12.9	6.7		9.4	11.7		13.9	5.5	10.4
2017	Yamaguchi et al. 2017	https://doi.org/10.1016/j.orggeochem.2017.04.012	Escherichia coli	Bacteria	Proteobacteria	Heterotroph	whole	culture	1	1.9	1.4	6.9	16.1	11.5	6		9.8	10.8		12.3	5.9
2017	Yamaguchi et al. 2017	https://doi.org/10.1016/j.orggeochem.2017.04.012	Escherichia coli	Bacteria	Proteobacteria	Heterotroph	whole	culture	1	2.2	1.2	7.3	18.6	10.5	6		10.5	11.8		11.8	9.1	7.4
2017	Yamaguchi et al. 2017	https://doi.org/10.1016/j.orggeochem.2017.04.012	Escherichia coli	Bacteria	Proteobacteria	Heterotroph	whole	culture	1	2.1	1.9	6.8	17.3	14.1	5.6		10	9		12.7	9	6.1
2017	Yamaguchi et al. 2017	https://doi.org/10.1016/j.orggeochem.2017.04.012	Escherichia coli	Bacteria	Proteobacteria	Heterotroph	whole	culture	1	2.1	1.7	7	18	13.2	6.1		12.2	12		13.8	7.6	5.4
2017	Yamaguchi et al. 2017	https://doi.org/10.1016/j.orggeochem.2017.04.012	Escherichia coli	Bacteria	Proteobacteria	Heterotroph	whole	culture	1	2	1.8	6.9	16.8	13.8	5.9		9.9	9.9		12.7	9.2	5.3
2017	Yamaguchi et al. 2017	https://doi.org/10.1016/j.orggeochem.2017.04.012	Sulfolobus tokodaii	Archaea	Archaea	Heterotroph	whole	culture	1	2.1	1.9	12.7	16.9	13.7	5.5		14.3	12.5		13.3	5.3	2.5
2017	Yamaguchi et al. 2017	https://doi.org/10.1016/j.orggeochem.2017.04.012	Sulfolobus tokodaii	Archaea	Archaea	Heterotroph	whole	culture	1	2.4	1.8	11.5	19.7	13.8	5.9		18.9	17.3		13.4	11.9	4.6
2017	Yamaguchi et al. 2017	https://doi.org/10.1016/j.orggeochem.2017.04.012	Sulfolobus tokodaii	Archaea	Archaea	Heterotroph	whole	culture	1	2.2	1.9	10.3	18.4	13.9	5.8		16.4	15.4		18.2	12.9	2.8
2017	Yamaguchi et al. 2017	https://doi.org/10.1016/j.orggeochem.2017.04.012	Halobacterium salinarum	Archaea	Archaea	Heterotroph	whole	culture	1	2	2	8.2	18.5	16.6	7.5		17.2	14.8		17.5	8.3
2017	Yamaguchi et al. 2017	https://doi.org/10.1016/j.orggeochem.2017.04.012	Halobacterium salinarum	Archaea	Archaea	Heterotroph	whole	culture	1	2.1	2	9.1	17	14.2	5.6		16.6	13.7		17.3	11.8
2017	Yamaguchi et al. 2017	https://doi.org/10.1016/j.orggeochem.2017.04.012	Halobacterium salinarum	Archaea	Archaea	Heterotroph	whole	culture	1	2.5	2.2	8.2	20.4	15.5	5.3		15.2	12.4		18.2	11
2009	Chikaraishi et al. 2009	https://doi.org/10.1016/j.orggeochem.2017.04.012	Acaryochloris marina	Cyanobacteria	Cyanophyta	Cyanobacteria	whole	culture	1	1.1	1.1	3.4	5.1	4.4	0.8		2.5	4.1	4.4	6.2	-0.8	-1.2
2009	Chikaraishi et al. 2009	https://doi.org/10.1016/j.orggeochem.2017.04.012	Anabaena cylindrica	Cyanobacteria	Cyanophyta	Cyanobacteria	whole	culture	1	1.1	1	-1.8	1.1	0.2	-3		0.6	0.3		3	-5.8	-6.4
2009	Chikaraishi et al. 2009	https://doi.org/10.1016/j.orggeochem.2017.04.012	Nostoc sp.	Cyanobacteria	Cyanophyta	Cyanobacteria	whole	culture	1	1	0.9	-0.9	-0.2	-1.4	-3.8			-0.8	-0.6	0.8	-3.6	-6.2
2009	Chikaraishi et al. 2009	https://doi.org/10.1016/j.orggeochem.2017.04.012	Oscillatoria sancta	Cyanobacteria	Cyanophyta	Cyanobacteria	whole	culture	1	1	0.5	-1.7	1.3	-1.3	-1.7		-0.2	-0.6	-3.4	1.9	-4.5	-9.3			-3.4
2009	Chikaraishi et al. 2009	https://doi.org/10.1016/j.orggeochem.2017.04.012	Synechococcus sp.	Cyanobacteria	Cyanophyta	Cyanobacteria	whole	culture	1	1	1	5.5	5.6	5.2	2.2		4.8	4	6.3	6.1	-0.2	-2.1
2009	Chikaraishi et al. 2009	https://doi.org/10.1016/j.orggeochem.2017.04.012	Synechococcus sp.	Cyanobacteria	Cyanophyta	Cyanobacteria	whole	culture	1	1.1	0.7	2.6	1.2	-0.9	-2.6		1.2	0.2	1.1	0.9	-5.4	-7.3			-5.4
2009	Chikaraishi et al. 2009	https://doi.org/10.1016/j.orggeochem.2017.04.012	Dunaliella sp.	Green algae	Chlorophyta	Eukaryotic microalgae	whole	culture	1	1.1	0.9	2.1	4.6	2.9	0.1		3.8	5.9	5.5	5.8	-8.6	-4.4
2009	Chikaraishi et al. 2009	https://doi.org/10.1016/j.orggeochem.2017.04.012	Dunaliella sp.	Green algae	Chlorophyta	Eukaryotic microalgae	whole	culture	1	1	1.2	2.6	5.1	6	1.5		4.2	5.5	7.5	7.3	5.4	-4.8
2007	McCarthy et al. 2007	https://doi.org/10.1016/j.gca.2007.06.061	Rhizosolenia sp.	Diatom	Ochrophyta	Eukaryotic microalgae	whole	natural	1	1	1.1		5.7	6.3	2.6	5.4	5.6	4.3	2.6	10.6	-3.5	0.6					2.4	1.5
2003	McClelland et al. 2003	https://doi.org/10.1016/S0967-0637(03)00073-6	Trichodesmium sp.	Cyanobacteria	Cyanophyta	Cyanobacteria	whole	culture	1	0.8	0.5	-1.7	-1.4	-3.2	-3.6	2.9	-0.7	-0.3	-1.6	-0.5	-2.1	-8.9		-2.8	-4.4		-3.5	-0.6
