# Supplementary material for: Mixotrophy emerges as an optimal strategy in mature waters of the Amazon River plume
Source: Commun Biol. 2026 Mar 25;9:434. doi: 10.1038/s42003-026-09893-4 (PMC13022006; doi:10.1038/s42003-026-09893-4)
Supplement: Supplementary file 5 — Supplementary Data 3 [file 42003_2026_9893_MOESM5_ESM.xlsx]

## Sheet: radium_isotopes
Cruise	Year	Underway (U) or CTD (C)	Station	Cast	Event	Habitat	Date Time UTC	Latitude (degree N)	Longitude (degree E)	Depth (m)	Sample Volume (L)	Ra224/Ra226	Apparent Age Ra224/Ra226 (day)
EN614	2018	C	1	1	1.01	NA	2018-05-06 18:45:00	11.2471	-56.3236	0	17.0902	0.0295256	28.9
EN614	2018	U	2	1	2.01	NA	2018-05-07 13:37:00	9.8302	-54.3783	4	17.6245	0.208512	18.6
EN614	2018	U	2	2	2.02	NA	2018-05-07 14:20:00	9.64905	-54.3851	4	16.5559	0.112173	21.8
EN614	2018	U	2	4	2.04	NA	2018-05-07 16:02:00	9.37948	-54.3946	4	17.8026	0.0997384	22.4
EN614	2018	U	2	6	2.06	NA	2018-05-07 17:27:00	9.15627	-54.4001	4	17.6245	0.158148	20
EN614	2018	U	2	8	2.08	NA	2018-05-07 18:07:00	9.06517	-54.406	4	17.4464	0.293259	16.8
EN614	2018	U	2	9	2.09	NA	2018-05-07 19:13:00	8.8953	-54.4052	4	17.9807	0.11125	21.9
EN614	2018	U	2	10	2.1	NA	2018-05-07 21:06:00	8.60747	-54.4069	4	17.8026	0.085152	23.3
EN614	2018	C	3	3	3.03	OPM	2018-05-09 00:44:00	8.34763	-54.4115	0	12.9939	0.0934311	22.8
EN614	2018	C	3	7	3.07	OPM	2018-05-09 14:10:00	8.57515	-54.5181	0	14.953	0.0523079	25.9
EN614	2018	C	3	9	3.09	NA	2018-05-10 00:31:00	8.49905	-54.7724	10	18.515	0.0971221	22.6
EN614	2018	C	3	13	3.13	OPM	2018-05-10 15:02:00	8.60532	-54.0862	0	32.5775	0.0357172	27.9
EN614	2018	U	4	1	4.01	NA	2018-05-10 00:28:00	8.57562	-55.3105	4	17.8026	0.222715	18.2
EN614	2018	U	4	2	4.02	NA	2018-05-10 01:40:00	8.4643	-55.3655	4	17.8026	0.168731	19.7
EN614	2018	U	4	3	4.03	NA	2018-05-10 02:06:00	8.2391	-55.4318	4	17.8026	0.234363	17.9
EN614	2018	U	4	4	4.04	NA	2018-05-10 03:03:00	8.18885	-55.5094	4	17.6245	0.204285	18.7
EN614	2018	U	4	5	4.05	NA	2018-05-10 04:04:00	8.05683	-55.6071	4	17.0902	0.220428	18.3
EN614	2018	U	4	6	4.06	NA	2018-05-09 05:06:00	7.93552	-55.6825	4	17.4464	0.435795	14.7
EN614	2018	U	4	7	4.07	NA	2018-05-10 06:05:00	7.80687	-55.7216	4	17.4464	0.373606	15.5
EN614	2018	U	4	8	4.08	NA	2018-05-10 07:05:00	7.67497	-55.7411	4	18.1588	0.446405	14.5
EN614	2018	U	4	9	4.09	NA	2018-05-10 08:07:00	7.56065	-55.6947	4	17.6245	0.325512	16.2
EN614	2018	U	4	10	4.1	NA	2018-05-10 09:05:00	7.43955	-55.6381	4	18.3369	0.423401	14.8
EN614	2018	U	4	11	4.11	NA	2018-05-10 10:06:00	7.31978	-55.5829	4	17.0902	0.557261	13.4
EN614	2018	U	4	12	4.12	NA	2018-05-10 11:11:00	7.18822	-55.5258	4	18.1588	0.583927	13.1
EN614	2018	U	4	13	4.13	NA	2018-05-10 12:01:00	7.0829	-55.4819	4	17.4464	0.558193	13.4
EN614	2018	U	4	14	4.14	NA	2018-05-10 13:06:00	6.9469	-55.4267	4	17.2683	0.594172	13
EN614	2018	U	4	15	4.15	NA	2018-05-10 14:08:00	6.97885	-55.4513	4	17.4464	0.886876	10.9
EN614	2018	U	4	16	4.16	NA	2018-05-10 15:07:00	7.10175	-55.4982	4	17.2683	0.615971	12.8
EN614	2018	C	6	1	6.01	OPM	2018-05-11 16:37:00	7.32298	-55.5929	0	17.0902	0.506231	13.9
EN614	2018	U	7	1	7.01	NA	2018-05-11 01:08:00	7.33937	-55.3501	4	18.1369	0.60402	12.9
EN614	2018	U	7	2	7.02	NA	2018-05-11 02:40:00	7.32835	-55.2331	4	17.6245	0.731838	11.9
EN614	2018	U	7	3	7.03	NA	2018-05-11 02:59:00	7.313	-55.1116	4	17.2464	0.614497	12.8
EN614	2018	U	7	4	7.04	NA	2018-05-11 03:58:00	7.31635	-54.9849	4	17.2683	0.606635	12.9
EN614	2018	U	7	5	7.05	NA	2018-05-10 05:05:00	7.32692	-54.2572	4	16.8902	0.977661	10.4
EN614	2018	U	7	6	7.06	NA	2018-05-10 05:21:00	7.32808	-54.8016	4	16.8902	0.777794	11.6
EN614	2018	U	7	7	7.07	NA	2018-05-11 06:17:00	7.32963	-54.6958	4	18.515	0.573636	13.2
EN614	2018	U	7	8	7.08	NA	2018-05-11 07:47:00	7.29858	-54.5354	4	17.7807	0.540026	13.5
EN614	2018	U	7	9	7.09	NA	2018-05-11 09:25:00	7.33525	-54.3274	4	17.6245	0.598071	13
EN614	2018	U	7	10	7.1	NA	2018-05-11 10:11:00	7.33198	-54.2224	4	16.8902	0.476455	14.2
EN614	2018	U	7	11	7.11	NA	2018-05-11 11:10:00	7.32792	-54.0984	4	17.4464	0.328242	16.2
EN614	2018	U	7	12	7.12	NA	2018-05-11 12:09:00	7.31925	-53.9735	4	17.2464	0.503774	13.9
EN614	2018	U	7	13	7.13	NA	2018-05-11 13:06:00	7.32032	-53.8418	4	17.4464	0.514064	13.8
EN614	2018	C	8	1	8.01	YPC	2018-05-12 15:07:00	7.3354	-53.7643	0	16.0216	0.384487	15.3
EN614	2018	U	9	1	9.01	NA	2018-05-11 20:59:00	7.39482	-53.72	4	17.4245	0.486724	14.1
EN614	2018	U	9	2	9.02	NA	2018-05-11 22:09:00	7.39235	-53.592	4	17.0902	0.644607	12.6
EN614	2018	U	9	3	9.03	NA	2018-05-11 23:12:00	7.39198	-53.4605	4	17.2464	0.526097	13.7
EN614	2018	U	9	4	9.04	NA	2018-05-12 00:04:00	7.39373	-53.3249	4	16.9121	0.568386	13.3
EN614	2018	U	9	5	9.05	NA	2018-05-12 01:15:00	7.39555	-53.1827	4	17.4245	0.429396	14.7
EN614	2018	U	9	6	9.06	NA	2018-05-12 02:01:00	7.39815	-53.0639	4	16.734	0.365855	15.6
EN614	2018	U	9	7	9.07	NA	2018-05-12 03:05:00	7.39972	-52.9212	4	17.0683	0.297252	16.7
EN614	2018	U	9	8	9.08	NA	2018-05-12 04:01:00	7.40158	-52.7823	4	17.4464	0.212487	18.5
EN614	2018	U	9	9	9.09	NA	2018-05-12 04:55:00	7.42537	-52.638	4	17.0683	0.10682	22.1
EN614	2018	U	9	10	9.1	NA	2018-05-12 06:00:00	7.42848	-52.5047	4	17.8026	0.130836	21
EN614	2018	U	9	11	9.11	NA	2018-05-12 07:00:00	7.41378	-52.3766	4	17.6245	0.122644	21.4
EN614	2018	U	9	12	9.12	NA	2018-05-12 08:20:00	7.40995	-52.2301	4	17.2683	0.05938	25.2
EN614	2018	U	9	13	9.13	NA	2018-05-12 09:13:00	7.39922	-52.0981	4	17.6245	0.149587	20.3
EN614	2018	U	9	14	9.14	NA	2018-05-12 10:13:00	7.38178	-51.9523	4	17.0902	0.0592949	25.2
EN614	2018	U	9	15	9.15	NA	2018-05-12 11:12:00	7.3676	-51.8157	4	17.8026	0.0384507	27.5
EN614	2018	U	9	16	9.16	NA	2018-05-12 12:07:00	7.35212	-51.6788	4	17.4464	0.190023	19
EN614	2018	U	9	17	9.17	NA	2018-05-12 13:04:00	7.34932	-51.54	4	17.0902	0.128344	21.1
EN614	2018	U	9	18	9.18	NA	2018-05-12 14:07:00	7.34755	-51.4006	4	17.4245	0.19353	18.9
EN614	2018	U	9	19	9.19	NA	2018-05-12 15:07:00	7.34612	-51.2545	4	17.4464	0.167354	19.7
EN614	2018	U	9	20	9.2	NA	2018-05-12 16:05:00	7.34515	-51.1068	4	17.2683	0.126563	21.2
EN614	2018	U	11	1	11.01	NA	2018-05-12 05:03:00	6.78175	-50.5592	4	18.515	0.0487637	26.2
EN614	2018	U	11	2	11.02	NA	2018-05-12 08:45:00	6.28888	-50.4593	4	17.8026	0.159576	20
EN614	2018	U	11	3	11.03	NA	2018-05-12 11:14:00	5.99403	-50.7305	4	16.734	0.091838	22.9
EN614	2018	U	11	6	11.06	NA	2018-05-12 15:32:00	5.42182	-51.2418	4	17.6245	0.139863	20.7
EN614	2018	U	11	7	11.07	NA	2018-05-12 16:29:00	5.28547	-51.3384	4	17.8026	0.284437	16.9
EN614	2018	U	11	8	11.08	NA	2018-05-12 17:15:00	5.35548	-51.4167	4	17.9807	0.473314	14.2
EN614	2018	U	11	9	11.09	YPC	2018-05-12 18:10:00	5.09712	-51.4964	4	17.9807	1.06152	10
EN614	2018	C	12	1	12.01	YPC	2018-05-14 19:50:00	4.89033	-51.7189	0	17.8026	1.36442	8.6
EN614	2018	C	17	1	17.01	YPC	2018-05-15 10:55:00	5.09312	-51.5058	0	17.2683	0.680436	12.3
EN614	2018	C	17	3	17.03	YPC	2018-05-15 14:22:00	5.10082	-51.5254	0	14.953	0.611268	12.9
EN614	2018	C	17	9	17.09	YPC	2018-05-16 14:38:00	5.52787	-52.1916	0	34.5366	0.896503	10.9
EN614	2018	U	18	1	18.01	NA	2018-05-16 00:58:00	5.68497	-52.2831	4	17.4464	0.383905	15.3
EN614	2018	U	18	2	18.02	NA	2018-05-16 03:08:00	5.68797	-52.1182	4	17.8026	0.206651	18.6
EN614	2018	U	18	3	18.03	NA	2018-05-16 05:24:00	5.69917	-51.9588	4	17.4464	0.15881	20
EN614	2018	U	18	4	18.04	NA	2018-05-16 07:25:00	5.7134	-51.7996	4	17.2683	0.116111	21.6
EN614	2018	U	18	5	18.05	NA	2018-05-16 10:03:00	5.60248	-51.5725	4	36.8519	0.063779	24.8
EN614	2018	U	18	6	18.06	NA	2018-05-16 11:47:00	5.47985	-51.6966	4	17.8026	0.216082	18.4
EN614	2018	U	18	7	18.07	NA	2018-05-16 13:31:00	5.34627	-51.8088	4	18.515	0.323682	16.2
EN614	2018	U	18	8	18.08	NA	2018-05-16 15:04:00	5.23055	-51.9274	4	36.6738	0.788138	11.5
EN614	2018	U	18	9	18.09	NA	2018-05-16 17:34:00	5.1374	-52.0177	4	34.3585	1.40818	8.5
EN614	2018	U	19	1	19.01	NA	2018-05-17 22:00:00	5.17675	-52.1736	4	17.9588	1.21712	9.2
EN614	2018	U	19	2	19.02	NA	2018-05-17 23:04:00	5.35638	-52.2034	4	16.7121	0.889128	10.9
EN614	2018	U	19	3	19.03	NA	2018-05-18 00:07:00	5.55255	-52.2383	4	17.4245	0.646871	12.6
EN614	2018	U	19	4	19.04	NA	2018-05-18 00:24:00	5.61018	-52.2435	4	17.4245	0.570867	13.2
EN614	2018	U	19	5	19.05	NA	2018-05-18 00:52:00	5.70032	-52.2602	4	17.4245	0.330968	16.1
EN614	2018	U	19	6	19.06	NA	2018-05-18 01:22:00	5.7965	-52.2563	4	17.9588	0.395021	15.2
EN614	2018	U	19	7	19.07	NA	2018-05-18 01:43:00	5.85758	-52.2598	4	17.9588	0.273569	17.1
EN614	2018	U	19	8	19.08	NA	2018-05-18 02:18:00	5.98293	-52.2734	4	16.8902	0.21486	18.4
EN614	2018	U	19	9	19.09	NA	2018-05-18 02:49:00	6.08727	-52.2852	4	17.6026	0.110074	21.9
EN614	2018	U	19	10	19.1	NA	2018-05-18 03:24:00	6.19997	-52.2975	4	17.4245	0.144566	20.5
EN614	2018	U	19	11	19.11	NA	2018-05-18 03:55:00	6.29615	-52.3095	4	17.6026	0.142213	20.6
EN614	2018	U	19	12	19.12	NA	2018-05-18 04:46:00	6.43765	-52.3376	4	17.6026	0.155485	20.1
EN614	2018	U	19	13	19.13	NA	2018-05-18 05:35:00	6.58897	-52.3771	4	17.4245	0.112839	21.8
EN614	2018	U	19	15	19.15	NA	2018-05-18 07:09:00	6.83557	-52.4203	4	17.2464	0.126484	21.2
EN614	2018	C	20	3	20.03	OSW	2018-05-18 15:48:00	7.4548	-52.5003	0	14.4187	0.00794564	35.8
EN614	2018	U	21	1	21.01	NA	2018-05-18 00:06:00	7.7174	-52.9134	4	17.0683	0.119678	21.5
EN614	2018	U	21	5	21.05	NA	2018-05-18 04:03:00	8.0986	-53.5165	4	17.0902	0.0898469	23
EN614	2018	U	21	17	21.17	NA	2018-05-18 16:00:00	9.23407	-55.355	4	17.8026	0.0961428	22.6
EN614	2018	C	22	1	22.01	OPM	2018-05-20 00:12:00	9.89722	-56.2113	0	18.3369	0.0483927	26.3
EN614	2018	C	22	6	22.06	OPM	2018-05-20 13:34:00	10.0068	-56.2433	0	15.4873	0.0212318	30.6
EN614	2018	C	22	8	22.08	NA	2018-05-20 16:20:00	10.0395	-56.2373	0	18.3369	0.0506329	26
EN614	2018	U	23	1	23.01	NA	2018-05-19 21:09:00	10.1759	-56.3188	4	17.6026	0.100205	22.4
EN614	2018	U	23	2	23.02	NA	2018-05-19 22:09:00	10.2404	-56.4775	4	17.2464	0.19466	18.9
EN614	2018	U	23	3	23.03	NA	2018-05-19 22:36:00	10.2668	-56.5385	4	17.2464	0.238576	17.8
EN614	2018	U	23	4	23.04	NA	2018-05-19 23:07:00	10.3035	-56.6293	4	17.4245	0.186239	19.1
EN614	2018	U	23	5	23.05	NA	2018-05-20 00:22:00	10.3694	-56.802	4	17.4464	0.179172	19.4
EN614	2018	U	23	6	23.06	NA	2018-05-20 00:58:00	10.4316	-56.9586	4	17.4464	0.201453	18.7
EN614	2018	U	23	7	23.07	NA	2018-05-20 01:28:00	10.4644	-57.0324	4	17.2464	0.151178	20.3
EN614	2018	U	23	8	23.08	NA	2018-05-20 02:33:00	10.5405	-57.2039	4	17.4464	0.193937	18.9
EN614	2018	C	24	4	24.04	OPM	2018-05-21 13:14:00	10.577	-57.2567	0	13.5282	0.0784337	23.7
EN614	2018	C	25	1	25.01	OPM	2018-05-24 17:35:00	13.0036	-55.9141	0	15.3092	0.0451205	26.6
EN614	2018	C	25	3	25.03	OPM	2018-05-24 20:09:00	13.0241	-55.9064	0	34.5366	0.0467933	26.4
EN614	2018	U	26	1	26.01	NA	2018-05-23 01:37:00	13.0604	-55.708	4	17.6026	0.0518836	25.9
EN614	2018	U	26	4	26.04	NA	2018-05-23 04:34:00	13.033	-55.2383	4	18.1588	0.0823349	23.5
EN614	2018	U	26	5	26.05	NA	2018-05-23 05:38:00	13.0281	-55.0564	4	16.8902	0.0765277	23.8
EN614	2018	U	26	6	26.06	NA	2018-05-23 05:58:00	13.0283	-54.9974	4	17.2464	0.0104668	34.4
EN614	2018	U	26	7	26.07	NA	2018-05-23 06:33:00	13.028	-54.8934	4	17.0683	0.110092	21.9
EN614	2018	U	26	10	26.1	NA	2018-05-23 08:47:00	13.029	-54.5765	4	17.2464	0.0861414	23.2
EN614	2018	U	26	11	26.11	NA	2018-05-23 09:09:00	13.028	-54.4843	4	17.6026	0.070255	24.3
EN614	2018	U	26	12	26.12	NA	2018-05-23 09:26:00	13.0279	-54.4455	4	17.6026	0.0867483	23.2
EN614	2018	U	26	13	26.13	NA	2018-05-23 10:07:00	13.0301	-54.3084	4	35.4052	0.167029	19.7
EN614	2018	C	27	3	27.03	OSW	2018-05-25 16:12:00	13.0008	-53.8401	0	34.8928	0.0418311	27
EN614	2018	U	28	2	28.02	NA	2018-05-23 23:49:00	13.1987	-54.0483	4	17.9588	0.0947682	22.7
EN614	2018	U	28	11	28.11	NA	2018-05-24 07:34:00	14.0103	-55.0926	4	17.2683	0.070679	24.3
EN614	2018	C	31	3	31.03	OPM	2018-05-26 16:10:00	14.5883	-55.3332	0	35.249	0.0194683	31.1
EN614	2018	C	31	20	31.2	OPM	2018-05-28 13:35:00	14.7523	-55.2818	0	14.5968	0.0609526	25
EN614	2018	U	32	3	32.03	NA	2018-05-27 04:28:00	15.1159	-55.5637	4	18.1588	0.0669684	24.6
EN614	2018	U	32	9	32.09	NA	2018-05-27 10:35:00	15.908	-56.389	4	17.8026	0.0848666	23.3
EN614	2018	C	33	1	33.01	OPM	2018-05-29 13:57:00	16.2923	-56.7753	0	15.6654	0.0569945	25.4
EN614	2018	C	33	2	33.02	OPM	2018-05-29 16:00:00	16.2847	-56.7833	0	35.249	0.0049879	38.3
EN640	2019	U	1	16	1.16	NA	2019-06-14T11:26Z	12.116	-57.2119	0	17.8	0.0982143	22.5
EN640	2019	U	1	17	1.17	NA	2019-06-14T12:28Z	12.0571	-57.0618	0	17.8	0.0771739	23.8
EN640	2019	U	1	18	1.18	NA	2019-06-14T13:29Z	11.9947	-56.9081	0	17.45	0.0139373	32.8
EN640	2019	U	1	19	1.19	NA	2019-06-14T14:31Z	11.9391	-56.7543	0	17.45	0.0556107	25.5
EN640	2019	U	1	20	1.2	NA	2019-06-14T15:31Z	11.8933	-56.5899	0	17.8	0.097445	22.6
EN640	2019	U	1	21	1.21	NA	2019-06-14T16:24Z	11.8439	-56.4338	0	18.52	0.101619	22.3
EN640	2019	U	1	22	1.22	NA	2019-06-14T17:23Z	11.7986	-56.2871	0	17.8	0.0780255	23.7
EN640	2019	U	1	23	1.23	NA	2019-06-14T18:27Z	11.7432	-56.131	0	18.52	0.0970509	22.6
EN640	2019	U	1	24	1.24	NA	2019-06-14T19:36Z	11.683	-55.9684	0	18.34	0.0997666	22.4
EN640	2019	U	1	25	1.25	NA	2019-06-14T20:50Z	11.6378	-55.8365	0	18.52	0.103743	22.2
EN640	2019	U	1	26	1.26	NA	2019-06-14T21:47Z	11.5789	-55.6703	0	18.16	0.145498	20.5
EN640	2019	U	1	27	1.27	NA	2019-06-14T22:55Z	11.5312	-55.5362	0	18.87	0.123971	21.3
EN640	2019	U	1	28	1.28	NA	2019-06-14T23:38Z	11.4768	-55.3801	0	17.62	0.104548	22.2
EN640	2019	U	1	29	1.29	NA	2019-06-15T00:34Z	11.4257	-55.2239	0	17.8	0.00585106	37.4
EN640	2019	U	1	30	1.3	NA	2019-06-15T01:33Z	11.3714	-55.0682	0	18.34	0.0905701	23
EN640	2019	U	1	31	1.31	NA	2019-06-15T02:31Z	11.3072	-54.9107	0	17.27	0.0835979	23.4
EN640	2019	C	2	1	2.01	OPM	2019-06-14T05:45Z	11.2874	-54.8174	0	17.8	0.0496071	26.1
EN640	2019	U	3	1	3.01	NA	2019-06-15T06:53Z	11.1291	-54.6688	0	17.8	0.109444	22
EN640	2019	U	3	2	3.02	NA	2019-06-15T07:42Z	11.0064	-54.5542	0	17.8	0.0877589	23.1
EN640	2019	U	3	3	3.03	NA	2019-06-15T08:36Z	10.8831	-54.4408	0	18.52	0.111422	21.9
EN640	2019	U	3	4	3.04	NA	2019-06-15T09:42Z	10.756	-54.3216	0	18.16	0.147138	20.4
EN640	2019	U	3	5	3.05	NA	2019-06-15T10:56Z	10.6339	-54.2057	0	16.73	0.0384615	27.5
EN640	2019	U	3	6	3.06	NA	2019-06-15T11:44Z	10.6417	-54.092	0	17.8	0.0678049	24.5
EN640	2019	U	3	7	3.07	NA	2019-06-15T12:30Z	10.3796	-53.9798	0	17.8	0.0823529	23.5
EN640	2019	U	3	8	3.08	NA	2019-06-15T13:27Z	10.2465	-53.8747	0	18.87	0.110691	21.9
EN640	2019	U	3	9	3.09	NA	2019-06-15T14:31Z	10.108	-53.767	0	18.16	0.0335612	28.2
EN640	2019	U	3	10	3.1	NA	2019-06-15T15:39Z	9.97432	-53.6523	0	18.69	0.124666	21.3
EN640	2019	U	3	11	3.11	NA	2019-06-15T16:28Z	9.85738	-53.5499	0	17.45	0.0875063	23.1
EN640	2019	U	3	12	3.12	NA	2019-06-15T17:33Z	9.72552	-53.4124	0	17.45	0.134825	20.9
EN640	2019	U	3	13	3.13	NA	2019-06-15T18:34Z	9.59562	-53.2878	0	17.8	0.0987203	22.5
EN640	2019	U	3	14	3.14	NA	2019-06-15T19:34Z	9.46592	-53.1578	0	17.09	0.145856	20.4
EN640	2019	U	3	15	3.15	NA	2019-06-15T20:30Z	9.33855	-53.0342	0	18.16	0.107533	22
EN640	2019	U	3	16	3.16	NA	2019-06-15T21:30Z	9.1992	-52.9095	0	18.52	0.0988372	22.5
EN640	2019	U	3	17	3.17	NA	2019-06-15T22:30Z	9.06265	-52.7893	0	18.16	0.156788	20.1
EN640	2019	U	3	18	3.18	NA	2019-06-15T23:34Z	8.91923	-52.6583	0	18.52	0.0862971	23.2
EN640	2019	U	3	19	3.19	NA	2019-06-16T00:30Z	8.78893	-52.5411	0	18.16	0.0385109	27.5
EN640	2019	U	3	20	3.2	NA	2019-06-16T01:34Z	8.66417	-52.426	0	18.16	0.138396	20.7
EN640	2019	U	3	21	3.21	NA	2019-06-16T02:33Z	8.53003	-52.3162	0	18.52	0.10362	22.2
EN640	2019	U	3	22	3.22	NA	2019-06-16T03:43Z	8.39115	-52.2007	0	17.8	0.0911557	22.9
EN640	2019	U	3	23	3.23	NA	2019-06-16T04:35Z	8.25518	-52.0873	0	17.8	0.0809353	23.6
EN640	2019	U	3	24	3.24	NA	2019-06-15T05:38Z	8.11752	-51.9706	0	18.16	0.123804	21.3
EN640	2019	U	3	25	3.25	NA	2019-06-16T06:40Z	7.99093	-51.8531	0	17.45	0.0887097	23.1
EN640	2019	U	3	26	3.26	NA	2019-06-16T07:45Z	7.86408	-51.7201	0	17.45	0.0916072	22.9
EN640	2019	U	3	27	3.27	NA	2019-06-16T08:41Z	7.74542	-51.6214	0	17.8	0.159513	20
EN640	2019	U	3	28	3.28	NA	2019-06-16T09:38Z	7.61722	-51.4903	0	17.45	0.0418435	27
EN640	2019	U	3	29	3.29	NA	2019-06-16T10:34Z	7.49355	-51.3907	0	17.45	0.0785003	23.7
EN640	2019	U	3	30	3.3	NA	2019-06-16T11:27Z	7.35542	-51.2615	0	18.16	0.524518	13.7
EN640	2019	U	3	31	3.31	NA	2019-06-16T12:34Z	7.25235	-51.1573	0	18.52	0.0721266	24.2
EN640	2019	U	3	32	3.32	NA	2019-06-16T13:28Z	7.12572	-51.0513	0	18.16	0.141598	20.6
EN640	2019	U	3	33	3.33	NA	2019-06-16T14:26Z	7.01128	-50.9501	0	17.8	0.168465	19.7
EN640	2019	U	3	34	3.34	NA	2019-06-16T15:29Z	7.87462	-50.8271	0	18.52	0.201258	18.7
EN640	2019	U	3	35	3.35	NA	2019-06-16T16:24Z	6.75968	-50.7289	0	18.16	0.154806	20.1
EN640	2019	U	3	36	3.36	NA	2019-06-16T17:29Z	6.62642	-50.6152	0	17.8	0.027359	29.3
EN640	2019	U	3	37	3.37	NA	2019-06-16T18:30Z	6.49468	-50.4978	0	17.8	0.0908509	22.9
EN640	2019	C	4	1	4.01	OSW	2019-06-16T22:00Z	6.38505	-50.3983	0	8.9	0.0558082	25.5
EN640	2019	C	4	3	4.03	OSW	2019-06-17T01:17Z	6.38952	-50.3937	0	18.69	0.0451827	26.6
EN640	2019	U	5	1	5.01	NA	2019-06-17T02:50Z	6.28858	-50.4892	0	18.16	0.0957317	22.7
EN640	2019	U	5	2	5.02	NA	2019-06-17T03:42Z	6.16342	-50.5996	0	18.87	0.211758	18.5
EN640	2019	U	5	3	5.03	NA	2019-06-17T04:35Z	6.04342	-50.7171	0	18.87	0.188594	19.1
EN640	2019	U	5	4	5.04	NA	2019-06-17T05:37Z	5.92587	-50.8292	0	18.16	0.143719	20.5
EN640	2019	U	5	5	5.05	NA	2019-06-17T06:46Z	5.81275	-50.9194	0	18.87	0.292854	16.8
EN640	2019	U	5	6	5.06	NA	2019-06-17T07:58Z	5.69187	-51.0117	0	18.16	0.597516	13
EN640	2019	U	5	7	5.07	NA	2019-06-17T08:56Z	5.58383	-51.1001	0	18.16	0.168265	19.7
EN640	2019	U	5	8	5.08	NA	2019-06-17T09:40Z	5.46922	-51.1934	0	19.58	0.709957	12.1
EN640	2019	U	5	9	5.09	NA	2019-06-17T10:36Z	5.36092	-51.2878	0	18.34	1.26115	9
EN640	2019	U	5	10	5.1	NA	2019-06-17T11:52Z	5.25507	-51.3936	0	18.52	1.93432	6.8
EN640	2019	U	5	11	5.11	NA	2019-06-17T13:45Z	5.14177	-51.483	0	18.16	1.97753	6.7
EN640	2019	U	5	12	5.12	NA	2019-06-17T16:40Z	4.99505	-51.5954	0	18.87	1.75376	7.3
EN640	2019	C	6	1	6.01	YPC	2019-06-17T18:18Z	4.87673	-51.7027	0	38.48	2.60423	5.2
EN640	2019	C	6	3	6.03	OPC	2019-06-17T20:25Z	5.112	-51.5088	15	18.87	0.0697812	24.3
EN640	2019	C	6	4	6.04	OPC	2019-06-17T23:06Z	5.22237	-51.3924	0	17.8	1.2255	9.2
EN640	2019	C	6	5	6.05	OPC	2019-06-18T00:04Z	5.32625	-51.3011	0	18.16	1.40751	8.5
EN640	2019	C	6	6	6.06	OPC	2019-06-18T00:55Z	5.4303	-51.2136	0	18.87	0.864286	11
EN640	2019	C	6	7	6.07	OPC	2019-06-18T04:44Z	5.51833	-51.1104	0	17.8	1.35457	8.7
EN640	2019	C	7	2	7.02	OPC	2019-06-18T16:05Z	5.71617	-50.9856	0	13.17	0.469104	14.3
EN640	2019	C	7	3	7.03	OPC	2019-06-18T19:02Z	5.76338	-50.9847	5	32.36	0.53668	13.6
EN640	2019	C	7	9	7.09	OPC	2019-06-19T16:11Z	6.21018	-51.1799	0	16.73	0.910364	10.8
EN640	2019	C	7	10	7.1	NA	2019-06-19T18:23Z	6.2242	-51.2009	5	37.02	1.02993	10.1
EN640	2019	U	8	1	8.01	NA	2019-06-19T21:48Z	6.3847	-51.404	0	18.52	1.03204	10.1
EN640	2019	U	8	2	8.02	NA	2019-06-19T22:40Z	6.50407	-51.5797	0	18.87	0.902351	10.8
EN640	2019	U	8	3	8.03	NA	2019-06-19T23:42Z	6.62355	-51.7614	0	18.52	1.05607	10
EN640	2019	U	8	4	8.04	NA	2019-06-20T00:47Z	6.73958	-51.9477	0	17.45	1.0653	9.9
EN640	2019	U	8	5	8.05	NA	2019-06-20T01:44Z	6.85703	-52.1388	0	18.87	1.2826	9
EN640	2019	U	8	6	8.06	NA	2019-06-20T02:45Z	6.97287	-52.3164	0	18.87	1.19036	9.4
EN640	2019	U	8	7	8.07	NA	2019-06-20T04:09Z	7.07808	-52.4944	0	18.16	0.664356	12.4
EN640	2019	U	8	8	8.08	NA	2019-06-20T04:55Z	7.19135	-52.6613	0	18.16	0.691992	12.2
EN640	2019	U	8	9	8.09	NA	2019-06-20T06:03Z	7.31208	-52.8334	0	18.87	0.637906	12.6
EN640	2019	U	8	11	8.11	NA	2019-06-20T07:43Z	7.56467	-53.1641	0	18.52	0.334624	16.1
EN640	2019	U	8	12	8.12	NA	2019-06-20T08:33Z	7.6926	-53.324	0	18.16	0.339744	16
EN640	2019	U	8	13	8.13	NA	2019-06-20T09:39Z	7.82033	-53.5062	0	18.87	0.222284	18.2
EN640	2019	U	8	14	8.14	NA	2019-06-20T10:35Z	7.94603	-53.6858	0	18.16	0.0694143	24.4
EN640	2019	C	9	2	9.02	WPM	2019-06-20T15:51Z	7.9714	-53.6449	0	12.46	0.0994362	22.5
EN640	2019	C	9	6	9.06	WPM	2019-06-21T00:57Z	8.03787	-53.7152	0	18.52	0.0378657	27.6
EN640	2019	U	10	1	10.01	NA	2019-06-21T05:58Z	7.97737	-53.6908	0	18.52	0.314002	16.4
EN640	2019	U	10	2	10.02	NA	2019-06-21T06:40Z	7.98205	-53.9157	0	18.52	0.322433	16.3
EN640	2019	U	10	3	10.03	NA	2019-06-21T07:43Z	7.9879	-54.1285	0	18.52	0.170279	19.6
EN640	2019	U	10	4	10.04	NA	2019-06-21T08:31Z	7.98772	-54.3317	0	18.87	0.203065	18.7
EN640	2019	U	10	5	10.05	NA	2019-06-21T09:32Z	7.99165	-54.536	0	18.52	0.227912	18.1
EN640	2019	U	10	6	10.06	NA	2019-06-21T10:27Z	7.99308	-54.7312	0	18.16	0.236507	17.9
EN640	2019	U	10	7	10.07	NA	2019-06-21T11:38Z	7.99373	-54.9178	0	18.52	0.237828	17.9
EN640	2019	C	11	2	11.02	WPM	2019-06-21T16:11Z	7.97933	-54.9884	0	9.97	0.00531209	37.9
EN640	2019	C	11	3	11.03	WPM	2019-06-21T18:27Z	7.99007	-54.9749	0	18.87	0.0501771	26.1
EN640	2019	C	11	6	11.06	WPM	2019-06-22T02:28Z	8.00237	-54.9931	0	18.52	0.0295515	28.9
EN640	2019	C	11	8	11.08	WPM	2019-06-22T15:25Z	7.98773	-54.9751	11	12.82	0.00951475	34.9
EN640	2019	C	11	9	11.09	WPM	2019-06-22T17:20Z	8.00088	-54.996	0	18.69	0.00549115	37.8
EN640	2019	U	12	1	12.01	NA	2019-06-22T18:25Z	8.09348	-55.0422	0	18.34	0.0863183	23.2
EN640	2019	U	12	2	12.02	NA	2019-06-22T19:24Z	8.25555	-55.1442	0	18.16	0.0928369	22.8
EN640	2019	U	12	3	12.03	NA	2019-06-22T20:25Z	8.40852	-55.2412	0	17.8	0.0830362	23.4
EN640	2019	U	12	4	12.04	NA	2019-06-22T21:30Z	8.5785	-55.3537	0	17.62	0.0584416	25.3
EN640	2019	U	12	5	12.05	NA	2019-06-22T22:27Z	8.74158	-55.4599	0	17.27	0.0929304	22.8
EN640	2019	U	12	6	12.06	NA	2019-06-22T23:26Z	8.90457	-55.5679	0	18.16	0.0808824	23.6
EN640	2019	U	12	7	12.07	NA	2019-06-23T00:24Z	9.06003	-55.6735	0	18.16	0.0257865	29.6
EN640	2019	U	12	8	12.08	NA	2019-06-23T01:31Z	9.21052	-55.7801	0	18.16	0.103314	22.3
EN640	2019	U	12	9	12.09	NA	2019-06-23T04:35Z	9.68175	-55.9996	0	18.16	0.0648045	24.7
EN640	2019	U	12	10	12.1	NA	2019-06-23T05:38Z	9.84175	-56.0352	0	18.52	0.112385	21.8
EN640	2019	U	12	11	12.11	NA	2019-06-23T06:30Z	10.0087	-56.1259	0	18.87	0.0858859	23.2
EN640	2019	U	12	12	12.12	NA	2019-06-23T07:31Z	10.1636	-56.1986	0	18.52	0.0310659	28.6
EN640	2019	U	12	13	12.13	NA	2019-06-23T08:24Z	10.3368	-56.2777	0	18.52	0.040135	27.3
EN640	2019	U	12	14	12.14	NA	2019-06-23T11:35Z	10.799	-56.4972	0	17.8	0.050592	26
EN640	2019	C	13	2	13.02	OPM	2019-06-23T15:36Z	10.8026	-56.5003	0	17.45	0.0277778	29.2
EN640	2019	U	14	1	14.01	NA	2019-06-23T19:30Z	10.9782	-56.598	0	18.52	0.0662112	24.6
EN640	2019	U	14	2	14.02	NA	2019-06-23T20:29Z	11.1264	-56.6999	0	18.52	0.0765492	23.8
EN640	2019	U	14	3	14.03	NA	2019-06-23T21:25Z	11.2706	-56.8098	0	18.52	0.0437853	26.8
EN640	2019	U	14	4	14.04	NA	2019-06-23T22:26Z	11.4185	-56.9216	0	19.23	0.115242	21.7
EN640	2019	U	14	5	14.05	NA	2019-06-23T23:30Z	11.569	-57.0267	0	18.52	0.164441	19.8
EN640	2019	U	14	6	14.06	NA	2019-06-24T00:26Z	11.7233	-57.1454	0	17.8	0.0719033	24.2
EN640	2019	U	14	7	14.07	NA	2019-06-24T01:32Z	11.8808	-57.2537	0	17.62	0.0650195	24.7
EN640	2019	U	14	8	14.08	NA	2019-06-24T02:28Z	12.0428	-57.368	0	17.27	0.0208198	30.7
EN640	2019	U	14	9	14.09	NA	2019-06-24T03:27Z	12.1987	-57.4761	0	17.27	0.0434783	26.8
EN640	2019	U	14	10	14.1	NA	2019-06-24T04:24Z	12.3559	-57.5828	0	17.45	0.098652	22.5
EN640	2019	C	15	2	15.02	OPM	2019-06-24T07:30Z	12.3943	-57.5976	0	18.87	0.0280641	29.1
EN640	2019	U	16	1	16.01	NA	2019-06-24T07:47Z	12.4314	-57.706	0	18.16	0.153221	20.2
EN640	2019	U	16	2	16.02	NA	2019-06-24T08:46Z	12.4796	-57.8902	0	18.16	0.087919	23.1
EN640	2019	U	16	3	16.03	NA	2019-06-24T09:21Z	12.5209	-58.0656	0	18.52	0.0519126	25.9
EN640	2019	U	16	4	16.04	NA	2019-06-24T10:34Z	12.5626	-58.2585	0	18.87	0.093662	22.8
EN640	2019	U	16	5	16.05	NA	2019-06-24T11:27Z	12.6116	-58.4447	0	18.16	0.0374707	27.6
EN640	2019	U	16	6	16.06	NA	2019-06-24T12:27Z	12.6688	-58.6281	0	18.52	0.0506073	26
EN640	2019	U	16	7	16.07	NA	2019-06-24T13:31Z	12.7285	-58.8314	0	18.52	0.124528	21.3
EN640	2019	U	16	8	16.08	NA	2019-06-24T14:35Z	12.7805	-59.0222	0	18.87	0.103196	22.3
EN640	2019	U	16	9	16.09	NA	2019-06-24T15:42Z	12.8263	-59.2074	0	18.87	0.151015	20.3
EN640	2019	U	16	10	16.1	NA	2019-06-24T16:27Z	12.8714	-59.3735	0	18.52	0.0557491	25.5
EN640	2019	U	16	11	16.11	NA	2019-06-24T17:25Z	12.9309	-59.5428	0	17.8	0.0590604	25.2
EN640	2019	U	16	12	16.12	NA	2019-06-24T18:23Z	13.0167	-59.638	0	18.52	0.0693498	24.4
EN640	2019	U	16	13	16.13	NA	2019-06-24T19:25Z	13.0827	-59.6742	0	18.52	0.321768	16.3
EN640	2019	U	17	1	17.01	NA	2019-06-26T18:31Z	13.3911	-59.6356	0	18.16	0.225873	18.1
EN640	2019	U	17	2	17.02	NA	2019-06-26T19:22Z	13.4361	-59.4733	0	18.16	0.159604	20
EN640	2019	U	17	3	17.03	NA	2019-06-26T20:23Z	13.4811	-59.3057	0	18.52	0.142503	20.6
EN640	2019	U	17	4	17.04	NA	2019-06-26T21:25Z	13.5242	-59.1405	0	18.52	0.196078	18.9
EN640	2019	U	17	5	17.05	NA	2019-06-26T22:25Z	13.5712	-58.9802	0	18.52	0.0959302	22.7
EN640	2019	U	17	6	17.06	NA	2019-06-26T23:30Z	13.6101	-58.8153	0	18.16	0.0622672	24.9
EN640	2019	U	17	7	17.07	NA	2019-06-27T00:35Z	13.6539	-58.6556	0	18.87	0.1	22.4
EN640	2019	U	17	8	17.08	NA	2019-06-27T01:34Z	13.7019	-58.4997	0	18.52	0.0876999	23.1
EN640	2019	U	17	9	17.09	NA	2019-06-27T02:27Z	13.7503	-58.3422	0	18.52	0.0595406	25.2
EN640	2019	U	17	10	17.1	NA	2019-06-27T03:31Z	13.7933	-58.1914	0	18.52	0.108234	22
EN640	2019	U	17	11	17.11	NA	2019-06-27T04:31Z	13.8449	-58.032	0	18.87	0.124479	21.3
EN640	2019	U	17	12	17.12	NA	2019-06-27T05:29Z	13.894	-57.8709	0	18.16	0.0802998	23.6
EN640	2019	U	17	13	17.13	NA	2019-06-27T06:29Z	13.9358	-57.7123	0	18.52	0.113809	21.8
EN640	2019	U	17	14	17.14	NA	2019-06-27T07:28Z	13.9716	-57.5578	0	18.52	0.079977	23.6
EN640	2019	U	17	15	17.15	NA	2019-06-27T08:32Z	14.0072	-57.3936	0	18.52	0.0481195	26.3
EN640	2019	U	17	16	17.16	NA	2019-06-27T09:25Z	14.0431	-57.2508	0	18.52	0.0546388	25.6
EN640	2019	U	17	17	17.17	NA	2019-06-27T10:31Z	14.1034	-57.0924	0	18.52	0.0617678	25
EN640	2019	U	17	18	17.18	NA	2019-06-27T11:24Z	14.1379	-57.9553	0	18.87	0.0976413	22.6
EN640	2019	U	17	19	17.19	NA	2019-06-27T12:23Z	14.1746	-56.8411	0	18.87	0.134075	20.9
EN640	2019	U	17	20	17.2	NA	2019-06-27T13:24Z	14.2105	-56.7077	0	17.8	0.0847331	23.3
EN640	2019	C	18	2	18.02	OPM	2019-06-27T16:50Z	14.255	-56.5656	0	17.09	0.0408719	27.2
EN640	2019	C	18	3	18.03	WPM	2019-06-27T18:44Z	14.2956	-56.5409	0	18.87	0.0189926	31.2
EN640	2019	C	18	8	18.08	OPM	2019-06-28T15:42Z	14.6052	-56.5667	0	14.95	0.0443925	26.7
EN640	2019	C	18	9	18.09	NA	2019-06-28T19:46Z	14.6136	-56.5377	0	37.43	0.0286533	29
EN640	2019	U	19	1	19.01	NA	2019-06-28T18:30Z	14.6127	-56.4461	0	18.87	0.0708535	24.3
EN640	2019	U	19	2	19.02	NA	2019-06-28T19:35Z	14.613	-56.3117	0	18.52	0.0823417	23.5
EN640	2019	U	19	3	19.03	NA	2019-06-28T20:36Z	14.6191	-56.1505	0	18.87	0.0861678	23.2
EN640	2019	U	19	4	19.04	NA	2019-06-28T21:33Z	14.6195	-56.0219	0	18.87	0.106189	22.1
EN640	2019	U	19	5	19.05	NA	2019-06-28T22:30Z	14.6189	-55.882	0	18.52	0.0733894	24.1
EN640	2019	U	19	6	19.06	NA	2019-06-28T23:33Z	14.617	-55.7418	0	18.87	0.0416667	27.1
EN640	2019	U	19	7	19.07	NA	2019-06-29T00:34Z	14.6188	-55.6023	0	18.87	0.106443	22.1
EN640	2019	U	19	8	19.08	NA	2019-06-29T01:29Z	14.6209	-55.4605	0	18.87	0.0886144	23.1
EN640	2019	U	19	9	19.09	NA	2019-06-29T02:31Z	14.6218	-55.333	0	18.87	0.127488	21.2
EN640	2019	U	19	10	19.1	NA	2019-06-29T03:32Z	14.6192	-55.203	0	18.87	0.0699807	24.3
EN640	2019	U	19	11	19.11	NA	2019-06-29T04:27Z	14.621	-55.0859	0	18.87	0.0818988	23.5
EN640	2019	U	19	12	19.12	NA	2019-06-29T05:30Z	14.6172	-54.9388	0	18.52	0.1148	21.7
EN640	2019	U	21	1	21.01	NA	2019-06-29T08:57Z	14.6977	-54.9724	0	18.16	0.0547713	25.6
EN640	2019	U	21	2	21.02	NA	2019-06-29T09:42Z	14.7768	-55.0926	0	18.52	0.106576	22.1
EN640	2019	U	21	3	21.03	NA	2019-06-29T10:29Z	14.8335	-55.2216	0	17.8	0.101842	22.3
EN640	2019	U	21	4	21.04	NA	2019-06-29T11:27Z	14.9276	-55.3418	0	18.16	0.0698294	24.3
EN640	2019	U	21	5	21.05	NA	2019-06-29T12:27Z	15.0027	-55.465	0	18.16	0.116931	21.6
EN640	2019	U	21	6	21.06	NA	2019-06-29T13:21Z	15.0824	-55.5898	0	18.16	0.096956	22.6
EN640	2019	U	21	7	21.07	NA	2019-06-29T14:25Z	15.1688	-55.7114	0	17.8	0.0831813	23.4
EN640	2019	U	21	8	21.08	NA	2019-06-29T15:23Z	15.2616	-55.8441	0	17.62	0.0845137	23.3
EN640	2019	U	21	9	21.09	NA	2019-06-29T16:24Z	15.3569	-55.9868	0	18.16	0.0608532	25.1
EN640	2019	U	21	10	21.1	NA	2019-06-29T17:25Z	15.4462	-56.133	0	18.52	0.140041	20.7
EN640	2019	U	21	11	21.11	NA	2019-06-29T18:25Z	15.5358	-56.2862	0	18.52	0.0301031	28.8
EN640	2019	U	21	12	21.12	NA	2019-06-29T19:25Z	15.6324	-56.4333	0	18.87	0.0710259	24.2
EN640	2019	U	21	13	21.13	NA	2019-06-29T20:25Z	15.7297	-56.5817	0	18.87	0.141972	20.6
EN640	2019	U	21	14	21.14	NA	2019-06-29T21:33Z	15.8279	-56.7281	0	18.52	0.0689085	24.4
EN640	2019	U	21	15	21.15	NA	2019-06-29T22:32Z	15.908	-56.8619	0	18.52	0.0710407	24.2
EN640	2019	C	22	2	22.02	NA	2019-06-30T03:01Z	16.0028	-56.9973	0	37.37	0.00829493	35.6
EN640	2019	U	23	1	23.01	NA	2019-06-30T23:26Z	15.9614	-56.9079	0	18.87	0.0957811	22.7
EN640	2019	U	23	2	23.02	NA	2019-07-01T00:27Z	15.8145	-56.957	0	18.52	0.173529	19.5
EN640	2019	U	23	3	23.03	NA	2019-07-01T01:25Z	15.6761	-57.0042	0	18.87	0.0722311	24.2
EN640	2019	U	23	5	23.05	NA	2019-07-01T03:29Z	15.3945	-57.0872	0	18.87	0.0848057	23.3
EN640	2019	U	23	6	23.06	NA	2019-07-01T04:28Z	15.2365	-57.1306	0	18.52	0.0882675	23.1
EN640	2019	U	23	7	23.07	NA	2019-07-01T05:31Z	15.065	-57.1734	0	19.23	0.120614	21.4
EN640	2019	U	23	8	23.08	NA	2019-07-01T06:30Z	14.9228	-57.2131	0	18.87	0.0616165	25
EN640	2019	U	23	9	23.09	NA	2019-07-01T07:27Z	14.7834	-57.256	0	18.52	0.0558376	25.5
EN640	2019	U	23	10	23.1	NA	2019-07-01T08:29Z	14.6613	-57.2929	0	18.52	0.134002	20.9
EN640	2019	U	23	11	23.11	NA	2019-07-01T09:27Z	14.5356	-57.3314	0	18.52	0.0948181	22.7
EN640	2019	U	23	12	23.12	NA	2019-07-01T10:26Z	14.4115	-57.37	0	18.87	0.0610494	25
EN640	2019	U	23	13	23.13	NA	2019-07-01T11:27Z	14.1165	-57.4094	0	18.16	0.0789012	23.7
EN640	2019	U	23	14	23.14	NA	2019-07-01T12:30Z	14.149	-57.4504	0	18.87	0.0418552	27
EN640	2019	U	23	15	23.15	NA	2019-07-01T13:26Z	14.0212	-57.4913	0	18.16	0.0770878	23.8
EN640	2019	C	24	2	24.02	OPM	2019-07-01T16:00Z	14.0144	-57.4882	0	19.23	0.0461049	26.5
EN640	2019	U	25	1	25.01	NA	2019-07-01T19:37Z	14.0008	-57.4753	0	19.23	0.0387029	27.4
EN640	2019	U	25	2	25.02	NA	2019-07-01T19:35Z	13.8794	-57.5546	0	18.52	0.0663995	24.6
EN640	2019	U	25	3	25.03	NA	2019-07-01T21:37Z	13.7575	-57.6421	0	18.87	0.0483401	26.3
EN640	2019	U	25	4	25.04	NA	2019-07-01T22:34Z	13.6362	-57.7403	0	18.87	0.0791855	23.7
EN640	2019	U	25	5	25.05	NA	2019-07-01T23:41Z	13.5145	-57.8302	0	18.52	0.0733483	24.1
EN640	2019	U	25	6	25.06	NA	2019-07-02T00:35Z	13.3884	-57.9209	0	18.52	0.0779154	23.8
EN640	2019	U	25	7	25.07	NA	2019-07-02T01:28Z	13.2468	-58.0187	0	18.52	0.0810811	23.5
EN640	2019	U	25	8	25.08	NA	2019-07-02T02:27Z	13.1222	-58.1102	0	18.87	0.0602549	25.1
EN640	2019	U	25	9	25.09	NA	2019-07-02T03:30Z	12.9978	-58.2021	0	18.87	0.0825959	23.4
EN640	2019	U	25	10	25.1	NA	2019-07-02T04:26Z	12.8659	-58.2917	0	18.87	0.0818916	23.5
EN640	2019	U	25	11	25.11	NA	2019-07-02T05:30Z	12.7341	-58.3871	0	18.52	0.0655	24.7
EN640	2019	U	25	12	25.12	NA	2019-07-02T06:24Z	12.6236	-58.4792	0	18.69	0.0622172	24.9
EN640	2019	U	25	13	25.13	NA	2019-07-02T07:33Z	12.5057	-58.5743	0	18.52	0.135297	20.8
EN640	2019	U	25	14	25.14	NA	2019-07-02T08:27Z	12.3684	-58.6764	0	19.23	0.0869565	23.2
EN640	2019	U	25	15	25.15	NA	2019-07-02T09:29Z	12.2399	-58.7706	0	18.52	0.125077	21.3
EN640	2019	U	25	16	25.16	NA	2019-07-02T10:29Z	12.1131	-58.8708	0	18.87	0.0939557	22.8
EN640	2019	C	26	8	26.08	NA	2019-07-03T02:30Z	11.9873	-58.9845	0	18.87	0.0515169	25.9
EN640	2019	C	26	10	26.1	NA	2019-07-03T15:39Z	11.984	-58.9646	0	13.53	0.0353607	27.9
EN640	2019	U	27	1	27.01	NA	2019-07-03T18:32Z	12.0955	-58.9956	0	19.23	0.0861498	23.2
EN640	2019	U	27	2	27.02	NA	2019-07-03T19:31Z	12.2554	-58.9959	0	18.87	0.0958217	22.7
EN640	2019	U	27	3	27.03	NA	2019-07-03T20:31Z	12.4153	-58.9963	0	18.52	0.0876986	23.1
EN640	2019	U	27	4	27.04	NA	2019-07-03T21:26Z	12.5743	-58.9977	0	18.52	0.10399	22.2
EN640	2019	U	27	5	27.05	NA	2019-07-03T22:23Z	12.7369	-58.9975	0	18.87	0.0780964	23.7
EN640	2019	U	27	6	27.06	NA	2019-07-03T23:23Z	12.8998	-58.9967	0	18.52	0.0909091	22.9
EN640	2019	U	27	7	27.07	NA	2019-07-04T00:27Z	13.032	-59.0011	0	19.58	0.0660086	24.6
EN640	2019	U	27	8	27.08	NA	2019-07-04T01:24Z	13.1496	-59.0001	0	18.87	0.0761589	23.9
EN640	2019	U	27	9	27.09	NA	2019-07-04T02:25Z	13.2831	-59.002	0	18.87	0.0833333	23.4
EN640	2019	U	27	10	27.1	NA	2019-07-04T03:26Z	13.4179	-59.0045	0	18.52	0.0972002	22.6
EN640	2019	U	27	11	27.11	NA	2019-07-04T04:24Z	13.5391	-59.0042	0	18.16	0.0654102	24.7
EN640	2019	U	27	12	27.12	NA	2019-07-04T05:26Z	13.6629	-59.0048	0	18.16	0.0569921	25.4
EN640	2019	U	27	13	27.13	NA	2019-07-04T06:33Z	13.7695	-59.0501	0	18.16	0.12034	21.5
EN640	2019	U	27	14	27.14	NA	2019-07-04T07:31Z	13.8373	-59.0746	0	18.52	0.0611778	25
EN640	2019	U	27	15	27.15	NA	2019-07-04T08:27Z	13.8896	-59.2928	0	18.52	0.0632091	24.9
EN640	2019	U	27	16	27.16	NA	2019-07-04T09:32Z	13.9352	-59.3862	0	18.52	0.0790255	23.7
EN640	2019	U	27	17	27.17	NA	2019-07-04T10:28Z	13.9782	-59.475	0	18.52	0.18428	19.2
EN640	2019	U	27	18	27.18	NA	2019-07-04T11:30Z	14.0252	-59.565	0	18.87	0.118221	21.5
EN640	2019	U	29	1	29.01	NA	2019-07-04T12:29Z	14.0429	-59.5928	0	19.23	0.0736312	24
EN640	2019	U	29	3	29.03	NA	2019-07-04T14:28Z	14.1973	-59.399	0	18.52	0.0923603	22.9
EN640	2019	U	29	5	29.05	NA	2019-07-04T16:30Z	14.379	-59.1749	0	19.23	0.119905	21.5
EN640	2019	U	29	7	29.07	NA	2019-07-04T18:25Z	14.5555	-59.945	0	18.87	0.0973885	22.6
EN640	2019	U	29	9	29.09	NA	2019-07-04T20:29Z	14.7308	-58.7185	0	18.52	0.0861759	23.2
EN640	2019	U	29	10	29.1	NA	2019-07-04T21:37Z	14.8154	-58.6119	0	18.16	0.070186	24.3
EN640	2019	U	29	12	29.12	NA	2019-07-04T23:36Z	15.0875	-58.5295	0	18.16	0.0612592	25
EN640	2019	C	30	5	30.05	OPM	2019-07-05T16:21Z	15.1684	-58.4907	0	19.41	0.0341764	28.1
EN640	2019	C	30	10	30.1	WPM	2019-07-06T02:44Z	15.1654	-58.4996	0	19.23	0.00508475	38.2
EN640	2019	U	31	1	31.01	NA	2019-07-06T02:47Z	15.0605	-58.5978	0	18.87	0.0394963	27.3
EN640	2019	U	31	2	31.02	NA	2019-07-06T03:30Z	14.9217	-58.7244	0	18.87	0.106069	22.1
EN640	2019	U	31	3	31.03	NA	2019-07-06T04:34Z	14.7825	-58.843	0	18.16	0.100784	22.4
EN640	2019	U	31	4	31.04	NA	2019-07-06T05:31Z	14.647	-58.9496	0	18.87	0.104152	22.2
EN640	2019	U	31	5	31.05	NA	2019-07-06T06:31Z	14.5367	-59.0615	0	19.23	0.0901288	23
EN640	2019	U	31	6	31.06	NA	2019-07-06T07:39Z	14.4399	-59.1632	0	18.52	0.164628	19.8
EN640	2019	U	31	7	31.07	NA	2019-07-06T08:38Z	14.3403	-59.2741	0	19.23	0.190625	19
EN640	2019	U	31	8	31.08	NA	2019-07-06T09:39Z	14.2476	-59.3747	0	19.23	0.175141	19.5
EN640	2019	U	31	9	31.09	NA	2019-07-06T10:39Z	14.1493	-59.4711	0	19.58	0.0866279	23.2
EN640	2019	U	31	10	31.1	NA	2019-07-06T11:32Z	14.0474	-59.5669	0	18.87	0.11748	21.6
EN640	2019	U	31	11	31.11	NA	2019-07-06T12:27Z	13.9384	-59.6733	0	18.87	0.0731429	24.1
EN640	2019	U	31	12	31.12	NA	2019-07-06T13:30Z	13.8446	-59.7651	0	18.87	0.0716473	24.2
EN640	2019	C	32	2	32.02	OPM	2019-07-06T15:59Z	13.8227	-59.7873	0	12.1	0.0959752	22.7
EN640	2019	C	32	3	32.03	NA	2019-07-06T19:41Z	13.8219	-59.7836	0	56.57	0.177974	19.4
EN640	2019	U	33	1	33.01	NA	2019-07-06T20:35Z	13.8191	-59.8058	0	18.52	0.0957763	22.7
EN640	2019	U	33	2	33.02	NA	2019-07-06T21:30Z	13.6733	-59.8455	0	18.87	0.0837292	23.4
EN640	2019	U	33	3	33.03	NA	2019-07-06T22:40Z	13.512	-59.8947	0	18.87	0.168831	19.7
EN640	2019	U	33	4	33.04	NA	2019-07-06T23:33Z	13.3504	-59.9427	0	18.87	0.161828	19.9
EN640	2019	U	33	5	33.05	NA	2019-07-07T00:33Z	13.2162	-59.9949	0	18.87	0.133372	20.9
EN640	2019	C	34	3	34.03	NA	2019-07-07T15:21Z	13.1704	-60.003	0	10.32	0.0995778	22.5
EN640	2019	C	34	5	34.05	NA	2019-07-07T16:56Z	13.2053	-60.0198	0	38.48	0.00784314	35.9
EN640	2019	C	34	10	34.1	NA	2019-07-08T04:36Z	13.1657	-60.0153	0	19.23	0.0763998	23.9
EN640	2019	U	35	1	35.01	NA	2019-07-08T04:44Z	13.1888	-59.9697	0	18.87	0.113488	21.8
EN640	2019	U	35	2	35.02	NA	2019-07-08T05:32Z	13.1781	-59.9291	0	18.87	0.211334	18.5
EN640	2019	U	35	3	35.03	NA	2019-07-08T06:32Z	13.1634	-59.8928	0	19.23	0.036024	27.8
EN640	2019	U	35	4	35.04	NA	2019-07-08T07:26Z	13.156	-59.8552	0	18.16	0.0699899	24.3
EN640	2019	U	35	5	35.05	NA	2019-07-08T08:28Z	13.1461	-59.8202	0	19.58	0.110132	21.9
EN640	2019	U	35	6	35.06	NA	2019-07-08T09:25Z	13.141	-59.7833	0	19.58	0.110276	21.9
EN640	2019	U	35	7	35.07	NA	2019-07-08T10:22Z	13.1349	-59.7468	0	19.58	0.0948525	22.7
